# Supplementary material for: Recovery housing and on-the-ground research priorities: a scoping study through the lens of community based participatory research
Source: Front Public Health. 2025 May 22;13:1554344. doi: 10.3389/fpubh.2025.1554344 (PMC12137311; doi:10.3389/fpubh.2025.1554344)
Supplement: SUPPLEMENTARY DATA SHEET 1 — List of all RH studies included in analysis. [file Data_Sheet_1.xlsx]

## Sheet: Studies Included in Analysis
Title	Author	Year	Location	NARR Level	Full Code: Which Research Question was the primary focus of the study?	Brief Summary	Study Design
Life after incarceration: The impact of stability on formerly imprisoned Oxford House residents	Abo et al.	2022	North Carolina, Texas, Oregon	Level 1	RQ 1	The study investigated the relationship between stability as a personality mediator and quality of life (QOL) and belonging support (BS), as well as the relationship between stability and QOL and psychological sense of community (PSOC), finding that stability mediates the relationship between BS and QOL, and PSOC and QOL, among 131 individuals living in Oxford House (OH) recovery homes.	Prospective Cohort Study
Latinos and Latinas in Oxford House: Perceptions of Barriers and Opportunities	Alvarez et al.	2005	United States	Level 1	RQ 6	This study utilized semi-structured interviews with 12 Latinos/as in Oxford House to explore how they were referred to the program, barriers to access, experiences within the program, and family influence on their decision to join, providing insights for increasing Latino/a participation in this mutual-help recovery setting.	Interview Study
Oxford House: Deaf affirmative support for substance abuse recovery	Alvarez et al.	2006	Oxford Houses	Level 1	RQ4	The study recruited 10 Deaf men and 10 hearing men from various Oxford Houses, utilizing the Addiction Severity Index, Perceived Sense of Community Scale, and Alcohol Abstinence Self-Efficacy Scale to compare substance use history, sense of community, and confidence in maintaining sobriety between the two groups, finding no significant differences in substance use history or sense of community, b…	Cross-Sectional Study
Financial landscape of recovery housing in the United States	Ashworth et al.	2022	United States Recovery Homes	level 1 or level 2	RQ 1	Using cross-sectional survey data from June and July 2020, this study estimated that the recovery housing industry in the United States generates $4.5 billion annually, with individual recovery houses operating on an annual revenue of $250,000, and found that COVID-19 reduced industry revenue by 4%, with significant differences in revenue sources between rural and nonrural houses	Chain of Thought Reasoning: The study used survey data collected at a single point in time to estimate financial aspects and impacts, analyzing differences in revenue sources across different house types. Decision: Cross-Sectional Study
Engagement and disengagement in mutual-help addiction recovery housing: A test of Affective Events Theory	Beasley & Jason	2015	United States Oxford House	Level 1	RQ 1	This study used a cross-sectional national survey of 296 residents from 83 randomly selected Oxford Houses to test an Affective Events Theory (AET) model, finding that while the AET model demonstrated good fit, an alternative model fit better, suggesting person-environment fit directly influences citizenship behavior and indirectly influences intentions to leave through recovery home attitudes.	Chain of Thought Reasoning: The study involved collecting data at a single point in time through a survey administered to a sample population, analyzing relationships between various psychological constructs and behaviors. Decision: Cross-Sectional Study
Person-environment interactions among residents of Oxford Houses	Beasley et al.	2013	Oxford Houses	Level 1	RQ 1	This study used multilevel modeling to examine the relationship between individual resident characteristics (age, length of residence, legal referral) and the experience level of Oxford Houses (experienced vs. inexperienced) on residents' likelihood of remaining abstinent over a one-year period, finding that older residents and those who had been in Oxford House longer were more likely to remain …	Chain of Thought Reasoning: The study involves the analysis of longitudinal data from residents of Oxford Houses, examining outcomes over a one-year period while considering both individual and environmental variables. It follows a cohort of residents over time, assessing how their characteristics interact with the environment of the house to influence abstinence outcomes. Decision: Prospective C…
Predictors of health in substance use disorder recovery: Economic stability in residential aftercare environments	Bell et al.	2023	Oxford Houses in North Carolina, Texas, and Oregon	Level 1	RQ 1	The study analyzed the impact of economic stability, specifically employment status and house employment rates, on self-reported health status among recovery home residents over two years, finding that individual employment status, but not wages or transportation access, was positively associated with health scores, and that higher house employment rates were also correlated with better health ou…	Chain of Thought Reasoning The study involved tracking a group of individuals longitudinally and assessing changes in their health status in relation to their economic stability and living environment. This indicates a prospective approach where participants were followed over time to observe outcomes based on initial conditions and ongoing changes. Decision: Prospective Cohort Study
The Relationship of Gender and Ethnicity to Employment Among Adults Residing in Communal-living Recovery Homes	Belyaev-Glantsman et al.	2009	five cluster areas across the United States: Washington/Oregon, Texas, Illinois, Pennsylvania/New Jersey, and North Carolina.	Level 1	RQ 6	Using an intake assessment instrument, this study investigated employment and income differences by gender and ethnicity among Oxford House residents, finding that men had higher mean income from employment than women, African Americans reported more workdays in the past 30 days than European Americans, and longer stays in Oxford House were associated with higher incomes.	Chain of Thought Reasoning: The study involved collecting data from a large sample of Oxford House residents, examining their employment and income over time, and comparing these variables across different genders and ethnic groups. The method of using the Addiction Severity Index to gather employment-related information suggests a structured approach to data collection and analysis, focusing on …
A survival analysis of communal-living, self-help, addiction recovery participants	Bishop et al.	1998	Illinois Oxford House. All participants were residents at 1 of 11 Illinois Oxford Houses. Relative to Chicago, these sites were located within the city (n = 1), in suburbs north (n = 4), west (n = 3), and south (n = 1) of the city, or rural communities in the southern part of the state (n = 2).	Level 1	RQ 12	This study utilized survival analysis to examine individual and group characteristics, such as age, race, optimism, and sense of community, as predictors of the length of residence in Oxford Houses among males in recovery, finding that older age and lower pessimism were significantly associated with longer stays.	Prospective Cohort Study
An Examination of Psychiatric Severity and Social Cohesion Outcomes within Oxford Houses	Bobak et al.	2022	USA (Texas, North Carolina, Oregon)	Level 1	RQ 1	The study utilized longitudinal data to examine the relationships between psychiatric severity, length of stay in Oxford Houses, and quality of life, analyzing how psychiatric severity mediated the impact of length of stay on quality of life, with a specific focus on the house composition’s moderating effects.	Prospective Cohort Study
A pilot program focusing on perceptions and acceptance of an intervention on medication-assisted treatments for recovery home residents	Bobak et al.	2023	Texas	Level 1	RQ 9	The study evaluated the feasibility and acceptance of an educational workshop on medication-assisted treatments (MATs) and NARCAN among recovery home residents, finding that participants were able to recognize and reverse opioid overdoses and properly administer naloxone, suggesting the program's potential effectiveness.	The study involved presenting an educational intervention to participants and assessing their perceptions and understanding afterward. The data were collected at a single point in time from different groups of residents in 2019 and 2021. There was no random assignment or control group, and the design focused on capturing the participants' responses to the intervention. Decision: Cross-Sectional S…
Reciprocal responsibility and social support among women in substance use recovery	Brereton et al.	2014	Oxford Houses in Various states in the US	Level 1	RQ7	This study analyzed archival data from a national sample of 292 women in Oxford Houses to determine how house-level factors (Reciprocal Responsibility and presence of Oxford House members in personal social networks) and individual-level factors (size of personal social networks) predict outcomes such as employment, education participation, and retention in recovery homes, using hierarchical line…	Prospective Cohort Study
Census characteristics of Illinois sober living homes: A geographic information systems study	Callahan et al.	2021	Illinois Oxford Houses	Level 1	RQ 1	The study utilized geographic information systems (GIS) to map the locations of 52 Oxford House recovery homes in Illinois and found that these homes were often located in areas with the highest unemployment rates, suggesting that placing homes in communities with higher job opportunities could increase residents' employment and reduce inequality.	The study primarily involves the spatial analysis of geographic and employment data to understand the distribution of recovery homes in relation to unemployment rates. It does not involve randomization or control groups, nor does it track individuals over time, conduct interviews, or gather qualitative data directly from participants. Decision: Secondary Data Analysis
Maybe this is the place for me: A qualitative study examining needs and length of stay in recovery house residents	Chavira & Jason	2021	North Carolina, Texas, and Oregon	Level 1	RQ 1	This qualitative study recruited 10 first-time Oxford House residents for semi-structured interviews to explore their needs and factors affecting their length of stay, analyzed using Interpretative Phenomenological Analysis (IPA), finding that lower-resourced residents achieve therapeutic doses due to higher need fulfillment, while higher-resourced residents benefit from increased investment in h…	Chain of Thought Reasoning: The study used semi-structured interviews and Interpretative Phenomenological Analysis (IPA) to understand the subjective experiences of participants regarding their needs and length of stay in Oxford House. The findings focused on qualitative insights about need fulfillment and its impact on residents' experiences, which is characteristic of an exploratory and in-dept…
Differences in Psychosocial Distress by Gender and Legnth of Residency in Criminal Justice System Involved Men and Women in sober living environment	Coleman et al.,	2018	Northern California	Level 1	RQ4
Disordered Eating, Trauma, and Sense of Community: Examining Women in Substance Abuse Recovery Homes	Curtis et al.	2005	United States	Level 1	RQ 7	This study investigated the prevalence of co-morbid disordered eating, trauma, and substance-related disorders among women in Oxford House recovery homes, while also examining the role of psychological sense of community in their recovery experiences through the use of psychometric scales and interviews.	Prospective Cohort Study
Eating Disorders, Normative Eating Self‐Efficacy and Body Image Self‐Efficacy: Women in Recovery Homes	Czarlinski et al.	2011	United States	Level 1	RQ 7	The study examined the prevalence of eating disorders among women in Oxford House recovery homes and analyzed the relationship between the duration of residency and eating-related self-efficacy scores, using structured interviews and self-efficacy questionnaires to assess the impact of living in this environment on body image and eating behaviors.	Cross-Sectional Study
Children, women, and substance abuse: a look at recovery in a communal setting	d'Arlach et al.	2006	Oxford House	Level 1	RQ7	This study examined the sense of community among 51 women, including mothers, recovering from substance abuse in Oxford Houses, finding high levels of satisfaction and positive attitudes towards children in the household, with no significant differences in community sense based on the length of residence or between mothers and non-mothers.	Cross-Sectional Study
Living in a Sober Living House: Conversations with Residents	Davis & Berman	2022	Midwestern USA	Level 2	RQ 2	This study used semi-structured interviews with residents of a sober living facility to gather personal narratives on their experiences with addiction, recovery, and life in sober living, focusing on themes such as early trauma, strengths and challenges of sober living, and strategies for maintaining sobriety.	Interview Study, Qualitative Study
Women leadership in Oxford House: examining their strengths and challenges	Davis et al.	2006	Oxford House World Conference, Washington D.C.	Level 1	RQ7	This study surveyed 40 women affiliated with Oxford Houses at a Women’s Mini Conference to understand their perspectives on leadership, the strengths and challenges they face, and how leadership impacts the stability of their communal recovery homes, using both quantitative and qualitative data analysis methods.	Mixed Methods Study
Quality of life as a predictor of social relationships in Oxford House	Doogan et al.	2019	North Carolina, Texas, and Oregon, USA	Level 1	RQ 2	The study examined how quality of life (QOL) influenced friendship patterns among Oxford House (OH) residents, using social network instruments to assess relationships over three waves and employing Stochastic Actor Oriented Modeling (SAOM) to analyze the dynamics of these social connections.	Prospective Cohort Study
Interaction of Motivation and Psychiatric Symptoms on Substance Abuse Outcomes in Sober Living Houses	Douglas et al.	2015	Sacramento County, CA	Level 2	RQ4	This longitudinal study assessed 245 residents of sober living houses (SLHs) over 18 months, finding that high psychiatric severity was associated with greater alcohol and drug problems and higher perceived costs of sobriety, with perceived costs strongly predicting outcomes for individuals with high psychiatric severity, indicating the need for enhanced mental health support within SLHs.	Prospective Cohort Study
Resilience and challenges among women with histories of addiction and victimization newly admitted to a sober living home: A brief report	Edwards & Siller	2023	Pheonix, AZ	Level 2	RQ7	This study assessed the frequency and associations among resilience factors (empowerment, purpose) and challenges (depression, PTSD symptoms, financial and housing instability) in women with histories of addiction and victimization newly admitted to a sober living home, finding that strengths and challenges were generally inverselyhigher purpose was related to lower depression and higher financia…	Cross-sectional Study
Trauma informed practices of a sober living home for women with addiction and victimization histories	Edwards et al.	2023	South Eastern US	Level 2	RQ 1	This study surveyed 52 women in a sober living home to examine how financial worries, housing instability, and race affect their perceptions of trauma-informed practices, finding that higher financial worries and housing instability predicted lower perceptions of trauma-informed care, while being white increased perceptions of cultural responsiveness and inclusivity.	Chain of Thought Reasoning: The study involved surveying participants to gather their perceptions. It analyzed correlations and conducted regression analyses to determine predictors of these perceptions. It did not involve interventions or manipulation of variables typically seen in experimental designs. It collected data at multiple time points but primarily analyzed the follow-up data. Given th…
What relates to length of stay in a sober living home among women with histories of victimization and addiction? A longitudinal analysis	Edwards et al.	2022	SEEDS Recovery Housing	Level 2	RQ 7	The study prospectively examined baseline characteristics of women with histories of addiction and victimization as correlates of length of stay in a trauma-informed, gender-responsive sober living home, finding that older age and greater financial worries were associated with staying over 3 months, while other variables such as demographics, mental health, recent victimization, and recent substa…	The study prospectively examined baseline characteristics of women with histories of addiction and victimization as correlates of length of stay in a trauma-informed, gender-responsive sober living home, with data collected at baseline, 6 months, and 1 year. Chain of Thought Reasoning: The study involved following participants over a period of time and collecting data at multiple intervals (basel…		Note - This article does not address any of the populations RQs. It discuss the lack of housing for special populations, especially women, but does not specifically address any of the populations RQs
Sense of Community among Female Residents of a Trauma-Informed Sober Living Home	Edwards et al.	2018	Phoenix, Arizona	Level 2	RQ 7	This study used surveys to explore the association between the sense of community (SOC) and mental health symptoms, such as PTSD and depression, among female residents of a trauma-informed, gender-responsive sober living home.	Cross-Sectional Study
‘Bodies is what makes it work’: Statecraft and urban informality in the Philadelphia recovery house movement	Fairbanks	2011	Philidelphia	Level 1	RQ 1	This ethnographic study examines how recovery house operators in Kensington, Philadelphia, reconfigure abandoned row homes to create an informal housing strategy for addicts and alcoholics, revealing that these houses, which lack formal regulation, work in tandem with the workfare state, informal service sector, and criminal justice system, ultimately reflecting the systemic contradictions and su…	Ethonography
Landlords of Self-Governed Recovery Homes: An Initial Exploration of Attitudes, Opinions, and Motivation to Serve Others	Ferrari et al.	2009	United States	Level 1, Level 2	RQ 1	The study surveyed landlords of self-governed recovery homes to explore their attitudes, opinions, and motivations regarding renting to these homes compared to other tenants, using quantitative and qualitative measures to assess their perspectives.	Cross-Sectional Study
An exploratory analysis of changes in self-regulation and social support among men and women in recovery	Ferrari et al.	2010	Washington, Oregon, Pennsylvania, New Jersey, North Carolina, Illinois, Texas Oxford Houses	Level 1	RQ 1	The study used a quantitative approach to assess changes in self-regulation and the impact of social support on these changes among individuals in recovery from addiction, finding that self-regulation scores increased over time and that changes in self-regulation were significantly related to both general social support and support for drinking measured at baseline.	Chain of Thought Reasoning: The study involved collecting quantitative data at two time points (baseline and eight months later). The design did not involve random assignment or intervention, ruling out Randomized Controlled Trial and Quasi-Experimental. The data collection occurred over time, indicating it is a longitudinal study. The study focused on observing changes over time without interven…
The neighborhood environments of mutual-help recovery houses: Comparisons by perceived socio-economic status	Ferrari et al.	2009	United States Oxford Houses	Level 1	RQ 2	The study analyzed setting and neighborhood characteristics of 160 mutual-support recovery homes across different socio-economic environments, finding that despite greater environmental temptations in lower socio-economic neighborhoods, none of the neighborhood factors, including socio-economic status, significantly predicted relapse rates over a 12-month period.	Chain of Thought The study focuses on observing and comparing existing characteristics of different recovery homes, without manipulating variables or assigning interventions. It involves analyzing retrospective data from a large number of settings and tracking outcomes over a period. Decision Retrospective Cohort Study
RECOVERING FROM ALCOHOLISM IN COMMUNAL-LIVING SETTINGS: Exploring the Characteristics of African American Men and Women	Ferrari et al.	1997	Oxford House in Illinois or Missouri	Level 1	RQ 6	In this study, 33 African American men and 32 African American women residing in self-governed, communal-living aftercare Oxford Houses were surveyed on various socio-demographic, personality, recovery, and setting attribute variables, revealing that women were more likely to report adult sexual abuse, eating disorders, and a stronger perception of safety in Oxford House, while men were more like…	Cross-Sectional Study
Sense of community within Oxford House recovery housing: Impact of resident age and income	Graham et al.	2009	Oxford House in the Untied States	Level 1	RQ 12	This study used a secondary data analysis method to explore how resident characteristics of age and income among persons living in Oxford Houses related to overall household psychological sense of community (PSOC), finding that while age and income variables were not related to overall PSOC or its components such as shared common mission or feelings of reciprocal responsibility, they were signifi…	Secondary Data Analysis.
The relationship of social support and economic self-sufficiency to substance abuse outcomes in a long-term recovery program for women	Gregoire & Snively	2001	Urban Mid-Western City	Level 3	RQ7	The study explored the relationship between economic self-sufficiency, social support, and substance abuse outcomes for women in a long-term recovery program, finding that reductions in substance use were associated with increased economic autonomy, improvements in other life domains were linked to economic self-sufficiency, and women in drug-free environments had higher abstinence rates and bett…	Cross-Sectional Study
Friends, Family, and Alcohol Abuse: An Examination of General and Alcohol-Specific Social Support	Groh et al.	2007	United States	Level 1	RQ 1	This study examined the impact of general and alcohol-specific social support from family and friends on alcohol use, using baseline assessments to predict alcohol consumption four months later, with regression models accounting for interactions with length of stay in communal recovery homes.	Prospective Cohort Study
Oxford House and Alcoholics Anonymous- The Impact of Two Mutual-Help Models on Abstinence	Groh et al.	2009	Northern Illinois	Level 1	RQ 1	Individuals discharged from residential substance abuse facilities were randomly assigned to an Oxford House, or aftercare as usual. Questionnaire assessments were given pretreatment, and at 6-month intervals over two years.	Randomized Controlled Trial
Social Network Cohesion among Veterans Living in Recovery Homes	Guerrero & Jason	2021	United States (Oklahoma, North Carolina, Texas, and Oregon)	Level 1	RQ 1	The study examined whether veterans living in recovery homes with other veterans have more cohesive social networks, measured by the density of close friendships, compared to veterans living with non-veterans using social network analysis and multi-level modeling.	Cross-Sectional Study
“It’s like a Brotherhood”: Thematic analysis of veterans’ identity processes in substance abuse recovery homes	Guerrero et al.	2021	United States	Level 1	RQ 1	This study utilized focus groups to explore how veterans’ social identities shaped their experiences in Oxford Houses, with a thematic analysis revealing the influence of veteran identity on structural adaptation, leadership roles, and social relationships within these recovery homes.	Focus Group Study
"I have more support around me to be able to change": A qualitative exploration of probationers' and parolees' experiences living in sober living houses	Guzman et al.	2019	Los Angeles, California	Level 2	RQ 1	This study conducted qualitative interviews with 28 sober living house (SLH) residents on probation or parole to explore their experiences, highlighting the importance of shared experiences, rule enforcement, and support from officers in facilitating recovery, while noting challenges such as inconsistent rule enforcement and insufficient focus on HIV risk.	Interview Study
The growth of recovery capital in clients of recovery residences in Florida, USA: a quantitative pilot study of changes in REC-CAP profle scores	Härd et al.	2022	Florida, USA	Level 1, Level 2	RQ 1	The study assessed changes in recovery capital among residents of a Level 2 recovery residence by analyzing self-reported scores from the REC-CAP tool over six months, using a repeated-measures marginal mixed model to evaluate factors influencing recovery capital growth and retention in the program.	Quasi-Experimental
Contrasting social climates of small peer-run versus a larger staff-run substance abuse recovery setting	Harvey & Jason	2011	Illinois	Level 1	RQ 1	Through surveys with 70 residents living in 14 OH homes in Illinois, this study compared the social climate of peer-run Oxford Houses (OH) for substance abusers to a larger staff-run therapeutic community (TC), finding significantly higher scores in OHs for involvement, support, practical orientation, spontaneity, autonomy, order and organization, and program clarity.	Cross Sectional
Factors affecting the sustainability of self-run recovery homes in United States	Harvey et al.	2013	US (Specifics not stated)	Level 1	RQ 1	This study examined 214 self-run recovery homes (Oxford Houses) over six years, identifying affordable housing, adherence to house principles, resident income, institutional support, and community support as critical sustainability factors, with a high sustainability rate of 86.9% and closures primarily due to lack of affordable housing, adherence issues, and insufficient income.	Prospective Cohort Study
Alternative Families in Recovery: Fictive Kin Relationships Among Residents of Sober Living Homes	Heslin et al.	2011	Los Angeles County, California, USA	Level 2	RQ 1	The study used focus groups to examine how residents of sober living homes develop fictive kin relationships through mutual support and caregiving, exploring how these relationships influence their recovery from substance use disorders.	Focus Group Study
From personal tragedy to personal challenge: responses to stigma among sober living home residents and operators	Heslin et al.	2012	Los Angeles County, California, USA	Level 2	RQ 1	This study utilized ten focus groups to explore how residents and operators of sober living homes respond to felt and enacted stigma, revealing that while few participants reported blatant stigmatization, many were aware of societal stereotypes, and they developed valued community identities through civic participation and service activities aimed at overcoming stigma.	Focus Group Study
Therapy or threat? Inadvertent exposure to alcohol and illicit drug cues in the neighbourhoods of sober living homes	Heslin et al.	2013	Los Angeles County, California, USA	Level 2	RQ 1	This study conducted 10 focus groups with sober living home residents and operators to assess how residents respond to alcohol and drug cues in their neighborhoods, analyzing their coping strategies using the constructs of “approach coping” and “avoidance coping.”	Focus Group Study, Qualitative Study
Treatment experiences of women in a recovery homes for latinas	Hohman	1999	San Diego, CA	Level 2	RQ 6	This qualitative study utilized in-depth interviews with fifteen successful graduates of a Latina-specific drug and alcohol treatment recovery home, revealing that relationships characterized by respect, affection, and directness with counselors, who were themselves recovering Mexican American heroin addicts, were crucial in fostering trust and promoting recovery among the participants.	Interview Study
Latinas in treatment	Hohman & Gait	2001	San Diego County	Level 2	RQ 6	This study analyzed secondary data comparing demographics, drug use history, and length of stay between Latina residents of a culturally specific recovery home and those in non-culturally specific recovery homes, finding that women in the culturally specific home stayed over a month longer, were more likely to be poor, unemployed, and methamphetamine or heroin addicts, with length of stay associa…	Chain of Thought Reasoning: The study involves the collection of data from different groups (culturally specific vs. non-culturally specific recovery homes) and compares their characteristics and outcomes. It uses statistical analysis to draw conclusions from existing data, which aligns with the characteristics of a study that looks back at existing records to find patterns and correlations. Deci…
Correlates of employment among men in substance use recovery: The influence of discrimination and social support	Hunter & Jason	2022	United States Recovery Homes	Level 2	RQ4	The study used a cross-sectional sample of 164 men living in sober living homes to identify correlates of employment, finding that recovery-related discrimination significantly contributed to unemployment, while higher social support was associated with employment.	Cross-Sectional Study
Relationship Themes Present between Parents and Children in Recovery Homes	Isler et al.	2017	United States	Level 1	RQ 1	The study conducted semi-structured interviews with parents and children living in Oxford House recovery homes to investigate relationship dynamics and how living together in recovery settings influences both groups’ social support and stress levels.	Interview Study
The need for substance abuse after-care: Longitudinal analysis of Oxford House	Jason et al.	2007	United States national sample	Level 1	RQ 1	Residents of Oxford House recovery homes were interviewed at baseline and at three 4-month intervals to assess changes in abstinence, social support, self-efficacy, employment, criminal activity, and healthcare utilization, with findings indicating that cumulative abstinence was significantly predicted by support for alcohol use, abstinence self-efficacy, and length of residency in Oxford House.	Chain of Thought Reasoning: The study involved multiple follow-ups with the same group of participants over a specified period. It tracked changes in various outcomes over time and analyzed the predictors of these changes. The study design fits the characteristics of a longitudinal analysis with repeated measurements on the same subjects. Decision: Prospective Cohort Study
Network measures of advice-seeking and resource sharing are related to well-being in recovery homes	Jason et al.	2021	North Carolina, Texas, and Oregon	Level 1	RQ 1	The study examined social network characteristics within 42 recovery homes, assessing how patterns of friendship, willingness to loan money, and advice-seeking relationships correlate with house-level measures of resident well-being, such as social support, self-esteem, stress, and financial health, finding that the density of willingness to loan money networks was positively associated with earn…	Chain of Thought Reasoning The study analyzed social networks within recovery homes, focusing on the relationships and their impacts on well-being. It did not involve manipulating variables or implementing interventions, and it collected data at a single point in time rather than longitudinally. Decision: Cross-Sectional Study
COUNTERACTING ‘‘NOT IN MY BACKYARD’’: THE POSITIVE EFFECTS OF GREATER OCCUPANCY WITHIN MUTUAL-HELP RECOVERY HOMES	Jason et al.	2008	United States	Level 1	RQ 1	This study used regression analyses to examine the impact of the number of residents in Oxford House recovery homes on criminal and aggressive behaviors, finding that larger homes (eight or more residents) predicted lower levels of both, with cumulative days of abstinence acting as a partial mediator.	Quasi-Experimental
An Empirically-based Theory of the Relationships Among Social Embeddedness, Economic Viability, Learned Recovery Skills and Perceived Quality of Life in Recovery Homes	Jason et al.	2020	North Carolina, Texas, and Oregon, USA	Level 1	RQ 1	The study used cross-sectional data from residents in recovery homes to develop a path model investigating how governance, social embeddedness, economic viability, and learned recovery skills relate to perceived quality of life, with a specific focus on testing theoretical relationships between length of stay, stress, self-efficacy, and social networks.	Cross-Sectional Study
Advice seeking and loaning of money related to relapse in recovery homes	Jason et al.	2020	North Carolina, Texas, and Oregon, USA	Level 1	RQ 1	The study evaluated the relationship between the density of social networks (friendship, loaning money, and advice-seeking) and social capital (e.g., sense of community, self-efficacy, quality of life) in Oxford Houses, along with the impact of these network densities on relapse rates over time, using baseline and longitudinal data from 229 participants in 42 houses.	Prospective Cohort Study
Individual and Contextual Protective and Risk Characteristics for Residents of Recovery Homes	Jason et al.	2022	North Carolina, Texas, and Oregon, USA	Level 1	RQ 1	The study explored how individual and house-level factors within recovery homes influenced eviction outcomes among residents, using latent class analysis to categorize both house environments and residents based on social capital indicators and recovery characteristics.	Prospective Cohort Study
Willingness to Lend Resources is Associated with Increases in Recovery and Participation in Community Activities	Jason et al.	2022	North Carolina, Texas, and Oregon, USA	Level 1	RQ 1	The study analyzed willingness to loan money among residents of Oxford House recovery homes and its association with participation in extra-house activities, using longitudinal social network analysis to assess how these dynamics influenced recovery outcomes.	Prospective Cohort Study
House Level Latent Classes as Predictors of Recovery and Evictions	Jason et al.	2023	North Carolina, Texas, and Oregon, USA	Level 1	RQ 1	This study used latent class analysis to categorize recovery houses into distinct classes based on house-level variables, and these classifications were then used to predict individual outcomes, including eviction rates and recovery capital improvements.	Prospective Cohort Study
A case study of self-governance in a drug abuse recovery home	Jason et al.	2003	Oxford House; Northern Illinois	Level 1	RQ 1	In this case study, the self-governance mechanisms of an Oxford House (OH) for substance abuse recovery were examined over 19 months through interviews, meeting observations, and analysis of business meeting notes, revealing that structured self-governance, peer support, and rule enforcement helped residents maintain abstinence and develop essential life skills.	Chain of Thought Reasoning The study focuses on detailed observations and interviews within a single OH, documenting processes, behaviors, and rules. This individualized and comprehensive examination of a single case aligns with characteristics typical of a case study, such as in-depth qualitative analysis and a focus on understanding the dynamics within a specific context. Decision Case Report
Context matters: Home-level but not individual-level recovery social capital predicts residents’ relapse	Jason et al.	2021	North Carolina, Texas, Oregon	Level 1	RQ 1	This study employed a multi-level confirmatory factor analysis to explore the impact of social capital at both the individual and recovery home levels on substance use relapse, finding that an individual's probability of relapse was more strongly associated with the overall recovery capital of the home rather than personal recovery status, highlighting the critical role of the social environment …	Prospective Cohort Study
Understanding length of stay in recovery homes	Jason et al.	2023	North Carolina, Texas, Oregon	Level 1	RQ 1	This study tracked 155 Oxford House residents who had been in residence for 2 months or less at baseline, analyzing their length of stay and the impact of having an important person in their social network on reducing the hazard of leaving the homes.	Prospective Cohort Study
An exploratory study of male recovering substance abusers living in a self-help, self-governed setting	Jason et al.	1997	Oxford Houses in Illinois	Level 1	RQ 1	This study involved interviewing 132 men with histories of alcohol and drug use disorders upon entry to 11 Oxford Houses in Illinois, with a six-month follow-up revealing that older residents and those with higher expectations of social support were more likely to remain sober and continue residence, while those who were evicted had initially reported lower expectations for abstinence support.	The study primarily involves initial and follow-up interviews with a group of participants to gather detailed information on their recovery experiences and expectations within a specific living environment. This longitudinal aspect, along with the specific focus on a cohort over time, aligns with the characteristics of a prospective cohort study. However, there is also an exploratory and qualitat…
Increasing the number of mutual help recovery homes for substance abusers: Effects of Government Policy and funding assistance	Jason et al.	2005	13 US states	Level 1	RQ 1	Using a multiple baseline design, the study evaluated the effectiveness of state-funded interventions, including hiring recruiters and establishing a loan program, in increasing the number of Oxford Houses, finding that these measures significantly facilitated the opening of 559 new recovery homes across several states, with an immediate increase in new houses observed upon intervention implement…	The study involved tracking the opening of recovery homes over time in different states before and after the implementation of the interventions. The design compares changes in the number of homes before and after the interventions, which fits the characteristics of a quasi-experimental design. Decision: Quasi-Experimental
Dynamic social networks in recovery homes	Jason et al.	2013	Urban areas of the US	Level 1	RQ 1	This study utilized dynamic social network modeling to examine the longitudinal associations among individual Alcoholics Anonymous-related recovery behaviors, length of residence, dyadic interpersonal trust, and dyadic confidant relationship formation processes in recovery houses, finding that confidant relationships are predicted by trust, while trust is influenced by recovery behaviors and leng…	Prospective Cohort Study.
A promising recovery housing model for American Indian communities	Jason et al.	2019	Suquamish Tribal reservation, Pacific Northwest, United States	Level 1	RQ 6	This study used interviews to explore the feasibility and acceptability of two culturally adapted Oxford House recovery homes for individuals with substance use disorders on the Suquamish Tribal reservation.	Qualitative Study
A Social Network Analysis of Oxford Houses for Native Americans	Jason et al.	2020	Suquamish Tribal Territory, Washington	Level 1	RQ 6	This study examined the social networks within a Native American Oxford House, evaluating the relationships of friendship, trust, and mentorship among residents through social network analysis using metrics such as diameter, reciprocity, cohesion, density, transitivity, and centrality.	Cross-Sectional Study
Reducing health disparities among black individuals in the post-treatment environment	Jason et al.	2022	United States (North Carolina, Texas, Oregon)	Level 1	RQ 6	This study used a longitudinal growth model to evaluate changes in a multi-item recovery factor for 632 residents of self-governed recovery homes, focusing on race/ethnicity differences, with Black residents showing faster improvements in recovery outcomes compared to other racial/ethnic groups.	Prospective Cohort Study ****Double check
Evaluating a Bilingual Voluntary Community-Based Healthcare Organization	Jason et al.	2013	Chicago, Illinois, USA	Level 1	RQ 6	This study compared traditional recovery homes for individuals with substance use disorders with culturally modified homes designed to reflect Latino communication styles and found significant increases in employment income and decreases in substance use over time, with variations in specific outcomes between the two housing types.	Quasi-Experimental
Collectivism and Individualism in Latino Recovery Homes	Jason et al.	2018	Midwestern United States	Level 1	RQ 6	This study analyzed how levels of collectivism and individualism among Latino individuals in culturally modified versus traditional Oxford Houses affected length of stay and relapse outcomes, finding that higher collectivism predicted longer stays in traditional houses but shorter stays with less relapse in culturally modified houses.	Quasi-Experimental
The Relationship of Oxford Houses Across Heterogeneous House and Setting Characteristics	Kassanits et al.	2020	North Carolina, Texas, and Oregon, USA	Level 1	RQ 1	The study examined 42 Oxford Houses across three states, analyzing how neighborhood socioeconomic characteristics, residents’ length of stay, and wages earned impacted relapse rates over a four-month period using beta regression.	Quasi-Experimental
Program, policy and social support characteristics associated with rural vs. urban recovery housing, 2018–2020	Kirby et al.	2023	Non-Oxford Recovery Houses in Kentucky	Level 1, Level 2, Level 3	RQ 1	The study developed and disseminated an electronic survey to 112 recovery houses in Kentucky, finding that rural recovery houses were more likely to have provisions for persons with disabilities, require clinical services participation, and have stricter return-to-use policies compared to urban recovery houses, and identified work and/or school requirements as factors associated with resident sta…	Chain of Thought Reasoning: The study involves collecting data from a specific population (recovery house owners/operators) using a survey method. It aims to compare and analyze existing conditions and policies in different environments (rural vs. urban). The study does not involve manipulating variables or randomly assigning subjects, indicating it is not an experimental study. The design involv…
Alcohol-free living centers: Hope for homeless alcoholics	Koroloff & Anderson	1989	Portland, OR	Level 2	RQ 3	The study evaluated the effectiveness of an alcohol-free living center by assessing the reduction in clients' use of sobering and detoxification services and improvements in their employability, finding that clients who completed the program had fewer admissions to sobering services and short-term detoxification and significant increases in employment status and perceived employability.	Prospective Cohort Study
Women in sober living: Baseline characteristics and their associations with reasons for leaving	Krentzman et al.	2022	For-profit sober living organization operated five houses for women in the Midwestern U.S.	Level 2	RQ 12	Data from administrative records were analyzed using multinomial logistic regression to examine the relationship between baseline characteristics of women in sober living and their reasons for leaving, revealing that younger women had better physical and mental health but greater social instability and were more likely to be asked to leave for breaking rules, while the number of mental health con…	Retrospective Cohort Study
Examining recovery program participants by gender: Program completion, relapse, and multidimensional status 12 months after program entry	Logan et al.	2020	Kentucky	Level 2	RQ 2	This study examined factors associated with program completion, relapse, and multidimensional status at 12-month follow-up for participants in peer-led recovery programs, finding that 80.3% completed the program, 9.5% reported relapse, and about one-third had worse multidimensional status at follow-up, with lower quality of life at entry associated with both completion and better status.	Chain of Thought Reasoning: The study involves following participants from the point of entering a program to a follow-up 12 months later, collecting data on their experiences and outcomes. This design tracks changes over time within the same group of individuals. Decision: Prospective Cohort Study
Examining recovery status trends over 7-years for men and women clients of a substance use disorder recovery housing program	Logan et al.	2022	Kentucky	Level 2	RQ 4	This study examined recovery outcomes and gender differences among homeless/criminal justice involved clients of the Recovery Kentucky program, using in-person and follow-up telephone assessments over a 7-year period, finding low but similar rates of problem substance use at follow-up, higher rates of return to use among men, and about 40% of clients having at least one recovery status vulnerabil…	Chain of Thought Reasoning: The study collected data at intake and followed up 12 months later, focusing on recovery outcomes over a 7-year period and examining gender differences. Given the structured follow-up and the analysis of outcomes over time, it aligns with prospective observational methodologies rather than intervention or qualitative designs. Decision: Prospective Cohort Study
Resident and House Manager Perceptions of Social Environments in Sober Living Houses: Associations with Length of Stay	Mahoney et al.	2021	Los Angeles County, California	Level 2	RQ 1	This study explored how perceptions of social environments in sober living houses (SLHs), assessed through the Recovery Home Environment Scale (RHES) and the Community-Oriented Program Evaluation Scale (CPES), were associated with length of stay (LOS) among residents and house managers, revealing that resident perceptions were stronger predictors of LOS than manager perceptions.	Cross-Sectional Study
Do neighborhood characteristics of sober living houses impact recovery outcomes? A multilevel analysis of observational data from Los Angeles County	Mahoney et al.	2022		Level 2	RQ 1	The study utilized six-month longitudinal data from new sober living house (SLH) residents, linked with neighborhood census tract data and Walk Scores®, to examine how neighborhood characteristics affect recovery outcomes, finding that outpatient substance abuse treatment and density of AA groups positively influenced abstinent days, while higher neighborhood cohesion, lower crime ratings, and be…	The study involves collecting data over six months from new SLH residents and linking it with neighborhood data to observe changes in recovery outcomes. This longitudinal approach, with repeated measures from the same individuals over time, aligns with the characteristics of a cohort study. Since the data collection starts at a specific point and follows the participants forward in time, it best …
Optimism, abstinence self-efficacy, and self-mastery: A comparative analysis of cognitive resources	Majer et al.	2004	Chicago, Illinois	Level 1	RQ 1	The study investigated the relationship between optimism, abstinence self-efficacy, and self-mastery among recovering substance abusers by comparing cognitive resource levels between Oxford House residents who attended twelve-step groups and twelve-step members who had never lived in an Oxford House, finding that optimism was significantly related to both abstinence self-efficacy and self-mastery…	Chain of Thought Reasoning: The study involved two groups of participants, both recovering substance abusers, with one group living in Oxford Houses and the other attending twelve-step meetings. The method included the collection of survey data to assess levels of optimism, abstinence self-efficacy, and self-mastery, followed by statistical analysis to compare the two groups. This approach is cha…		Halfway house: Should we include??
Medications for opioid use disorder utilization among Oxford House residents	Majer et al.	2020	Oxford Houses in Various states in the US	Level 1	RQ 9	The study examined the attitudes and characteristics of Oxford House residents using medications for opioid use disorder (MOUD), finding that residents living with others utilizing MOUD had more favorable attitudes toward MOUD, particularly among those whose primary drug of choice was heroin or opioids, with no significant differences in abstinence rates or 12-step involvement between residents u…	Chain of thought reasoning: The study involved examining attitudes and characteristics of residents over a period. Participants were divided into groups based on their MOUD status and living arrangements. Data were collected through surveys and analyzed for differences in attitudes and other factors. The design does not involve intervention or random assignment. It observes and analyzes pre-exist…
Oxford House residents’ attitudes toward medication assisted treatment use in fellow residents	Majer et al.	2018	Maryland	Level 1	RQ 9	his cross-sectional study examined attitudes toward medication-assisted treatment (MAT) among residents of Oxford Houses, finding that residents not receiving MAT generally held negative views on its use, while those on MAT showed mixed feelings, suggesting that Oxford Houses might not be ideal for individuals undergoing MAT.	Chain of Thought: The study involves examining existing attitudes within a specific population at a single point in time. There was no manipulation or intervention by the researchers. The design is observational and descriptive, focusing on the current state of opinions among residents. Decision: Cross-Sectional Study
Social support among Oxford House residents utilizing medication-assisted treatments	Majer et al.	2020	United States Oxford Houses	Level 1	RQ 9	This study investigated whether social support mediated the relationship between stress and recovery outcomes (quality of life and abstinence self-efficacy) among Oxford House residents, finding that mediating effects were observed in both models and were not moderated by residents' utilization of medication-assisted treatments (MATs).	Chain of Thought Reasoning The study examines relationships between variables over time, specifically how social support impacts recovery outcomes through stress mediation. It involves recruiting participants, collecting data through surveys, and analyzing these data with statistical methods, which typically aligns with observational research that follows participants prospectively. Decision Pros…
Social support among Oxford House residents utilizing medication-assisted treatments	Majer et al.	2020	United States	Level 1	RQ4	This study conducted a cross-sectional analysis among recovery home residents to assess the relationships between psychiatric severity, stress, abstinence self-efficacy, and quality of life, finding that stress increased the negative effects of psychiatric severity, but these effects were significantly lessened for MAT-using residents living with other MAT users.	Chain of Thought Reasoning: The study involved assessing variables at a single point in time across different groups. There was no intervention or manipulation of variables by the researchers. Participants were recruited and data were collected through surveys. Based on the methodology described, this study is best characterized as a Cross-Sectional Study.
A longitudinal analysis of psychiatric severity upon outcomes among substance abusers residing in self-help settings	Majer et al.	2008	Northeast, Southeast, Midwest and Northwest regions of the United States.	Level 1	RQ4	This study conducted a longitudinal analysis on the impact of psychiatric severity on various outcomes among substance abusers residing in self-help Oxford Houses, assessing changes in psychiatric medication use, outpatient psychiatric treatment, abstinence, and residence duration over one year, finding that higher psychiatric severity was associated with more days using psychiatric medication, d…	Chain of Thought Reasoning: The study involved multiple assessments of the same participants over time. It aimed to observe changes and outcomes in relation to baseline psychiatric severity. Participants were followed and data were collected at multiple intervals. Decision: Prospective Cohort Study
Comorbidity among Oxford House residents- A preliminary outcome study	Majer et al.	2002	St Louis, MO	Level 1	RQ4	This study used a structured diagnostic interview to assess the prevalence of psychiatric comorbidity among substance abusers in Oxford House communities, finding significant heterogeneity and a high rate of disorders such as antisocial personality, affective, and anxiety disorders, with a 69% overall success rate at a 6-month follow-up.	Chain of Thought Reasoning: The study involved structured interviews and diagnostic assessments over time, focusing on specific outcomes (psychiatric comorbidity and residence status at 6 months). It also included follow-up data collection, which aligns with longitudinal observational studies. Decision: Prospective Cohort Study
Occupational performance, self-esteem, and quality of life in substance addictions recovery	Martin et al.	2008	Florida	Level 3	RQ 1	A non-randomized pretest-posttest design evaluated changes in occupational performance, self-esteem, and quality of life among clients in a substance abuse recovery program with occupational therapy, finding significant improvements in all measures at discharge, though occupational performance showed fluctuations at follow-up.	Quasi-Experimental
Quality of life and the complex needs of recovery home residents	Mericle & Miles	2017	Philidelphia	Level 2, Level 3	RQ 4	This study presents data on the characteristics and quality of life of residents living in a stratified random sample of recovery homes in Philadelphia, finding that while the majority of residents rated their quality of life as good or very good, their scores on various quality of life domains were generally lower than community samples; follow-up interviews showed encouraging outcomes in housin…	Chain of Thought Reasoning The study involved collecting baseline and follow-up data from a stratified random sample of residents in recovery homes, focusing on assessing changes over time in quality of life and other related outcomes. Given the longitudinal nature of the data collection and the focus on observing changes over time within the same group of participants, this design aligns well wi…
The Role of Recovery Housing During Outpatient Substance Use Treatment	Mericle et al.	2022	Midwest US	Level 3	RQ 1	Using administrative and qualitative data from an outpatient substance use treatment program that offers structured sober living, this study examined differences between individuals who chose recovery housing and those who did not, as well as the impact of recovery housing on treatment outcomes.	Mixed Methods Study
Recovery residences and providing safe and supportive housing for individuals overcoming addiction	Mericle et al.	2015	Pennsylvania	Level 2	RQ 1	Using qualitative data from interviews with recovery home operators (N = 21) in Philadelphia, this study explores the operators' goals, methods, challenges, and motivations in running recovery homes, highlighting both the potential of recovery residences and the obstacles faced by those who operate them.	Chain of Thought Reasoning: The study utilized qualitative interviews to gather in-depth insights from recovery home operators. This methodology focuses on understanding personal experiences and perspectives rather than quantifying data or testing specific hypotheses. The study does not involve control groups, randomization, or longitudinal tracking typically associated with quantitative studies …
Sober living house characteristics: A multilevel analyses of factors associated with improved outcomes	Mericle et al.	2019	Los Angeles County, California	Level 2	RQ 1	This study used multilevel modeling to assess the impact of organizational, operational, and program characteristics of sober living houses on resident outcomes, such as substance use abstinence, employment, and arrests, by analyzing data from 330 newly admitted residents across 49 houses and conducting follow-up interviews at 6 and 12 months.	Prospective Cohort Study
Recovery in context: Sober living houses and the ecology of recovery	Mericle et al.	2020	Los Angeles County, California, USA	Level 2	RQ 1	This study analyzed 297 Sober Living Houses (SLHs) in Los Angeles County by geocoding their locations and linking them with demographic, alcohol outlet, recovery resources, and accessibility data to examine how house characteristics, such as gender served, house size, and fees, were related to neighborhood factors that could either support or hinder recovery.	Cross-Sectional Study or Secondary Data Analysis
Recovery Housing: Evolving Models to Address Resident Needs	Mericle et al.	2017	Texas	Level 3	RQ 10	This study utilized structured interviews with 11 house managers across 10 recovery homes to descriptively assess residence, neighborhood, procedural, and recovery orientation characteristics.	Cross-Sectional Study
Improving Recovery Outcomes among MSM: The Potential Role of Recovery Housing	Mericle et al.	2019	Austin, Texas	Level 3	RQ 4	This study evaluated the short-term recovery outcomes of MSM (men who have sex with men) in recovery residences by comparing baseline and 3-month follow-up data on substance use, employment, 12-step involvement, coping strategies, and recovery capital, finding significant decreases in dysfunctional coping and health-related quality of life.	Prospective Cohort Study ****Double check
Several common bonds: Addressing the needs of gay and bisexual men in LGBT-specific recovery housing	Mericle et al.	2020	Austin, Texas	Level 3	RQ 4	This study used data from a focus group of gay and bisexual men residing in a LGBTQ-specific recovery home and interviews with key community informants to examine residents’ experiences and the factors influencing the operation of the recovery home.	Qualitative Study
Pathways to recovery: recovery housing models for men who have sex with men (MSM)	Mericle et al.	2019	Austin Texas	Level 2	RQ4	The study employed a mixed-methods approach to assess the service needs, recovery goals, and help-seeking pathways of MSM living in recovery residences, utilizing structured interviews and qualitative open-ended questions, finding high rates of health conditions, depression, victimization, and sex risk behaviors among the participants, with those in a gay/bisexual men’s home seeking emotional and…	Chain of Thought Reasoning: The study involved both structured interviews and qualitative questions. It aimed to systematically assess service needs while also exploring personal experiences and expectations. This combination of quantitative and qualitative data collection suggests a comprehensive approach to understanding the issue from multiple angles. Decision: Mixed Methods Study
Assessing Technical Assistance Needs among Recovery Residence Operators in the United States	Miles et al.	2022	United States	Not enough information	RQ 1	The study developed and administered a survey to assess the technical assistance needs of recovery housing operators in the U.S., with specific interest in areas such as business policies, community engagement, and evidence-based practice implementation, focusing on whether needs differed between single and multi-residence operators.	Cross-Sectional Study
Sober-living houses and changes in the personal networks of individuals in recovery	Mueller & Jason	2014	Chicago Metropolitan Area	Level 1	RQ 1	In this randomized, longitudinal study, changes in network size, heterogeneity, and composition were examined among sober-living house residents compared to usual aftercare participants, revealing beneficial increases in the number of recovering alcoholics, overall network size, and network homogeneity with respect to non-drinking, particularly among those who stayed six months or longer.	Chain of Thought Reasoning: The study involved randomly assigning participants to either sober-living houses or usual aftercare and then observing changes over time in specific network characteristics, indicating a strong element of controlled comparison and prospective follow-up. Decision: Randomized Controlled Trial
Twelve-Step Program use among Oxford House residents: Spirituality or social support in sobriety?	Nealon-Woods, et al.	1995	Illinois	Level 1	RQ 2	In this study, 134 male residents of Oxford House were personally interviewed to assess their recovery process and experiences with 12-step programs, revealing that while 76% attended weekly AA meetings primarily for social support (53%) rather than spirituality (71%).	Chain of Thought Reasoning: The study involves direct interviews with participants about their experiences and motivations, collecting qualitative data through open-ended questions, and analyzing responses to pre-determined categories. This design suggests a qualitative approach focused on understanding personal experiences and perspectives. Decision: Qualitative Study
Physical and Sexual Trauma, Psychiatric Symptoms, and Sense of Community Among Women in Recovery	Olson et al.	2003	United States	Level 1	RQ 7	This study utilized self-report measures and interviews to assess the prevalence of trauma, psychiatric symptoms, and the sense of community among women living in Oxford Houses, with a focus on evaluating the potential therapeutic role of Oxford Houses as aftercare for domestic violence survivors.	Cross-Sectional Study
Increases in tolerance within naturalistic intentional communities: A randomized, longitudinal examination	Olson et al.	2009	Illinois	Level 1	RQ4	The study used hierarchical linear modeling to examine the effect of living in a self-help-based communal setting (Oxford House) versus usual aftercare on changes in tolerance over a 24-month period, finding that communal living participants exhibited significantly greater increases in tolerance, with the most substantial increases observed in those residing for over 6 months.	Chain of Thought Reasoning: The study involves random assignment of participants to different conditions, a longitudinal follow-up, and repeated measures over time to assess changes. These elements are characteristic of a Randomized Controlled Trial. Decision: Randomized Controlled Trial
Bringing Recovery Housing to Scale in Ohio: Lessons Learned	Pannella Winn & Paquette	2016	Ohio	Level 1, Level 2	RQ 1	The study conducted 6 site visits, 24 semi-structured key informant interviews, and 16 focus groups to identify barriers and facilitators for expanding recovery housing in Ohio, finding that facilitators included collaboration between programs and stakeholder support, while barriers included variations in definitions, funding availability, and regulatory restrictions.	The methods involve detailed qualitative data collection through interviews and focus groups. The focus on gathering perspectives and experiences from multiple stakeholders through various qualitative methods suggests a comprehensive qualitative approach. Decision: Qualitative Study
What about Sober Living Houses for Parolees?	Polcin	2006	Sacramento and Berkeley, California, USA	Level 1, Level 2, Level 3	RQ 1	The study employed a longitudinal tracking design to assess outcomes of individuals residing in Sober Living Houses through interviews conducted at baseline and multiple follow-up intervals as a well as significant commentatry on the state of sober living housing for parolees as a whole.	Mixed-methods I disagree. This paper provided a ton of background information on sober living housing, then offered preliminary quantitative results for people released from incarceration.
Motivation to maintain sobriety among residents of sober living recovery homes	Polcin & Korcha	2015	Northern and Southern California, USA	Level 1, Level 2	RQ 1	This study utilized two focus groups composed of administrators, owners, and peer managers of sober living houses to explore motivational factors influencing residents’ decisions to maintain sobriety, focusing on peer support and the perceived costs and benefits of abstinence within the recovery home environment.	Focus Group Study
Housing status, psychiatric symptoms, and substance abuse outcomes among sober living house residents over 18 months	Polcin & Korcha	2017	Northern California	Level 1, Level 2	RQ4	The study assessed changes in housing status and the influence of housing status and psychiatric distress on substance abuse outcomes among Sober Living House residents by interviewing participants within their first week of entry and at 6-, 12-, and 18-month follow-ups, finding that homelessness and marginal housing decreased, stable housing increased, and that residents with higher psychiatric …	Prospective Cohort Study
Perceptions of Sober Living Houses Among Addiction Counselors and Mental Health Therapists: Knowledge, Views and Perceived	Polcin et al.	2012	California, United States	Level 1, Level 2	RQ 1	This study employed an online survey to evaluate the knowledge, views, and perceived barriers regarding sober living houses among addiction counselors and mental health therapists.	Cross-Sectional Study
Recovery home environment characteristics associated with recovery capital	Polcin et al.	2021	Los Angeles, CA	Level 2	RQ 1	The study assessed recovery capital among individuals entering sober living houses (SLHs) and found that higher recovery capital was associated with individual characteristics such as motivation and social support, as well as residents' positive perceptions of the social environment, including peer support and involvement in house operations, as measured by various scales.	Chain of Thought Reasoning: The study involved assessments shortly after entry and one month later, indicating it followed participants prospectively. Data on individual characteristics and social environment were collected and analyzed to find associations. There was no random assignment to different groups or interventions. The study design is focused on following a cohort over a specific perio…
House Manager Roles in Sober Living Houses	Polcin et al.	2021	Los Angeles, California	Level 2, Level 3	RQ 1	This study conducted interviews with 35 Sober Living House (SLH) managers to assess their roles, the characteristics of their houses, the activities they engaged in as managers, and how their work affected their own recovery, revealing substantial variation in the time spent managing and in their specific responsibilities.	Quantitative/Interview/Cross-Sectional Study
Outcomes Among Sober Living House Residents Who Relapse: Role of Recovery Capital	Polcin et al.	2023	Los Angeles, California, USA	Level 2	RQ 1	This study assessed outcomes for 197 sober living house residents who relapsed within six months, examining improvements in substance abstinence, psychiatric symptoms, employment problems, and stable housing, and found that higher recovery capital predicted better outcomes, even among those who relapsed.	Prospective Cohort Study
Problems and service needs among ex-offenders with HIV risk behaviors entering sober living recovery homes	Polcin et al.	2017	Los Angeles, California	Level 2, Level 3	RQ 1	The study assessed the problems and service needs of 330 ex-offenders with HIV risk behaviors during the six months prior to entering sober living houses, focusing on how housing status and perceptions of housing stability were associated with issues such as substance use, HIV risk, psychiatric problems, and legal challenges.	Cross-Sectional Study *****Double check***** PFH:Correct
Community context of sober living houses	Polcin et al.	2012	California SLH in Sacramento County	Level 2, Level 3	RQ 1	This study used qualitative interviews with house managers, neighbors, and key informants to explore the community context of sober living houses (SLHs) and found that while stakeholders generally viewed SLHs as necessary and beneficial, larger houses needed to actively manage relationships with community members to mitigate concerns.	Chain of Thought: The study involves qualitative interviews with various community stakeholders. The focus is on understanding perceptions and contextual factors influencing SLHs. There is no indication of a comparison group or random assignment. Decision: Qualitative Study
Recovery from addiction in two types of sober living houses: 12-Month outcomes	Polcin et al.	2010	Sacramento, CA and Berkeley, CA	Level 2	RQ 2	This study employed a repeated-measure design to examine changes in substance use and other problem areas among 300 residents of two types of sober living houses (SLHs) over 12 months, finding significant reductions in substance use and improvements in alcohol, drug, employment, and legal problems, while medical and family/social issues showed little to modest improvement.	Chain of Thought Reasoning: The study involved repeated measures of the same participants at multiple time points (baseline, 6 months, and 12 months). Participants were not randomly assigned to different conditions. The study focused on tracking changes over time within specific cohorts. Decision: Prospective Cohort Study
State-level support for recovery housing: Results from a national collaborative study of U.S. single state agencies	Thompson et al.	2024	All 50 United States and the District of Columbia	Level 1, Level 2, Level 3	RQ 1	To assess state-level support for recovery housing (RH) within the publicly funded substance use disorder (SUD) service system, a cross-sectional survey was administered to Single State Agencies (SSAs) in the U.S., achieving a 94% response rate and revealing strong support for RH as an integral recovery support service, its inclusion in state strategic plans, and prioritization for funding, thoug…	Reasoning The study involved a one-time survey administered to a specific group (SSAs) to assess current practices and perceptions, indicating a snapshot in time rather than longitudinal tracking or experimental intervention. Decision: Cross-Sectional Study
Women leaders in Oxford House	Timpo et al.	2014	Various parts of the United States; four women were from the Midwest, two were from the East, two were from the South, and two were from the Northwest.	Level 1	RQ 7	This qualitative study, which involved semi-structured interviews with 10 women leaders in Oxford Houses, found that taking on leadership roles positively impacted self-esteem but identified barriers such as negative interpersonal relationships, with recommendations including workshops and role model access to increase women leaders.	Chain of Thought Reasoning The study focuses on collecting qualitative data through semi-structured interviews to explore the experiences and perceptions of women leaders in a specific context. It uses grounded theory for data analysis, which is typical of qualitative research aimed at generating themes and insights rather than quantifiable results. Decision: Qualitative Study
Acceptance of medications for opioid use disorder in recovery housing programs in Missouri	Wood et al.	2022	Missouri	Level 1, Level 2, Level 3	RQ 9	This study involved a survey completed by managers and staff of recovery housing programs to assess the acceptance of medications for opioid use disorder (MOUD), finding that methadone was the least accepted medication, and that acceptance of methadone was significantly lower in houses that encouraged tapering, whereas acceptance of buprenorphine and naltrexone was not significantly related to ta…	Chain of Thought: The study collected data through a survey of recovery housing managers and staff, focusing on their attitudes toward MOUD and practices regarding tapering. The survey method and observational nature of the study indicate it is not experimental or longitudinal but rather provides a snapshot of current practices and attitudes. Decision: Cross-Sectional Study

## Sheet: RH Studies Not Relevant to RQs
Title	Author	Year	Location	NARR Level	Exclusion reason	Brief Summary	Study Design
Important Activities Among Justice-Involved Individuals with Substance Use Disorders in Posttreatment Aftercare Settings	Bustos et al.	2016	Chicago, Illinois, USA	Level 1	Focused on Effectiveness of RH for Justice-Involved individuals	This study randomized participants into three aftercare conditions and utilized the Important People and Activities instrument to track changes in their activities over a two-year period.	Randomized Controlled Trial
Experiences of Oxford House residents living with the Hepatitis C virus	Contreras & Jason	2013	Chicago Illinois	Level 1	"Experience of HCV-infected Residents"	This qualitative study used semi-structured interviews with four female Oxford House residents living with HCV to explore their experiences with the virus, revealing that while the diagnosis was not surprising, it negatively impacted their mood, social functioning, and caused physical and psychological symptoms, but they received substantial social support from Oxford House residents.	Interview Study
The Role of self-regulation in abstinence maintenance: Effects of communal living on self-regulation	Ferrari et al.	2009	US	Level 1	Study of specific psychological concept within RH	The study investigated the relationship between self-regulation and abstinence maintenance among adults in recovery residing in communal-living, abstinent homes, finding that self-regulation scores were positively related to the length of abstinence and that impulsivity had a stronger correlation with length of abstinence than general self-regulation.	Chain of Thought Reasoning: The study involves analyzing self-regulation scores and their relationship with abstinence maintenance among a specific group of people living in communal settings. The participants were part of a larger longitudinal study, and the data was collected through self-reports and established psychometric measures. This suggests a systematic data collection method focused on…
An examination of main and interactive effects of substance abuse recovery housing on multiple indicators of adjustment	Jason et al.	2007	Northern Illinois, USA	Level 1	Effectiveness	Participants discharged from residential substance abuse treatment facilities were randomly assigned to either Oxford House recovery homes or usual after-care and interviewed every six months for two years, with hierarchical linear modeling used to assess the effects on substance use, employment, self-regulation, and criminal charges.	Randomized Controlled Trial.
ATTITUDES TOWARD RECOVERY HOMES AND RESIDENTS- DOES PROXIMITY MAKE A DIFFERENCE?	Jason et al.	2005	Northern Illinois	Level 1	Neighborhood study	Researchers surveyed residents living directly next to Oxford Houses (self-run substance abuse recovery homes) and those living a block away to compare their attitudes toward substance abuse recovery homes and individuals in recovery.	Cross-Sectional Study
Estimating the Number of Substance Use Disorder Recovery Homes in the United States	Jason et al.	2020	United States	Level 1, Level 2, Level 3	Overview of Field	The study estimated the number of substance use disorder recovery homes in the United States by conducting online searches of organizational databases and interviewing state representatives from the National Alliance of Recovery Residences.	Mixed Methods Study
Recovery Home Networks as Social Capital	Jason et al.	2020	North Carolina, Texas, and Oregon, USA	Level 1	Study of specific psychological concept within RH	The study employed cross-sectional social network analysis of 42 Oxford House recovery homes, where residents assessed each other's friendship, money lending, and advice-seeking relationships.	Cross-Sectional Study
Exploring possible network properties facilitating recovery for residents of sober living homes	Jason et al.	2021	North Carolina, Texas, and Oregon, USA	Level 1	Study of specific psychological concept within RH	This study utilized a longitudinal analysis of social network ties among residents with varying recovery levels in sober living homes to identify network properties associated with recovery outcomes.	Prospective Cohort Study
Personal and Environmental Social Capital Predictors of Relapse Following Departure from Recovery Homes	Jason et al.	2021	North Carolina, Texas, and Oregon, United States	Level 1	Study of specific psychological concept within RH	This longitudinal study utilized face-to-face interviews and a two-level, two-part probit model to assess personal and environmental social capital factors predicting relapse among 497 individuals departing Oxford House recovery homes.	Prospective Cohort Study
Latent profile analysis in recovery homes: A single quantitative dimension captures most but not all of the important details of the recovery process	Jason et al.	2022	North Carolina, Texas, and Oregon, United States	Level 1	Study of specific psychological concept within RH	The study utilized latent profile analysis on longitudinal data collected every four months over two years from 600 recovery home residents, identifying latent classes based on eight recovery capital indicators and assessing their ability to predict subsequent exits.	Prospective Cohort Study
Social Integration in Recovery Living Environments: A Dynamic Network Approach	Jason et al.	2022	East, Southwest, and West United States	Level 1	Study of specific psychological concept within RH	This study utilized longitudinal social network analysis through Stochastic Actor-Oriented Modeling to investigate the evolving dynamics of friendship, close friendship, and willingness to loan money among residents in Oxford House recovery homes.	Prospective Cohort Study
Understanding recovery capital in relation to categorical 12-Step involvement and abstinence social support	Majer et al.	2022	California, Texas, Oregon	Level 1	Not RH focused, though deals with participant sin RHs	The study examined differences in recovery capital scores, retention rates, and abstinence social support between recovery home residents who were categorically involved in 12-step activities and those who were not, using a secondary analysis of data collected through surveys from Oxford House residents, finding that residents with categorical 12-step involvement reported significantly higher lev…	Secondary Data Analysis
Distribution and Neighborhood Correlates of Sober Living House Locations in Los Angeles	Mericle et al.	2016	LA, California	Level 2	Distribution	The study examined the distribution of sober living houses and analyzed neighborhood correlates of their density by geocoding locations and linking them to census data, alcohol outlet information, and recovery resource data.	Secondary Data Analysis
Identifying the Availability of Recovery Housing in the U.S.: The NSTARR Project	Mericle et al.	2022	United States	Level 1, Level 2, Level 3	Overview of Field	The study compiled and geocoded data from publicly available sources and tracking lists, linked them with census and mortality data, and utilized hot spot analysis and multilevel models to examine the geographic distribution of recovery housing and its placement in areas of high need.	Secondary Data Analysis
A Critical Component of the Continuum of Care for Substance Use Disorders: Recovery Homes in Philadelphia	Mericle et al.	2015	Philidelphia	Level 2, Level 3	Overview of Specific Home Characteristics within an Area	This study employed a stratified random sampling method to collect and analyze data from 25 recovery homes in Philadelphia, utilizing standardized instruments to assess their organizational, operational, and programmatic characteristics and examine variations based on funding sources and resident gender.	Cross-Sectional Study
Supporting individuals using medications for opioid use disorder in recovery residences: challenges and opportunities for addressing the opioid epidemic	Miles et al.	2020	Undefined	Level 1, Level 2, level 4	Descriptive paper with no new empirical evidence.	This study discusses the challenges and opportunities for integrating medications for opioid use disorder (MOUD) in recovery residences (RRs) by addressing barriers such as stigma and safety concerns, while proposing workforce development and enhanced infrastructure to improve outcomes for residents.	Conceptual Paper
Ethnographic research in immigrant-specific drug abuse recovery houses	Pagano et al.	2018	Northern California	Level 2	Not RH focused, though deals with participant sin RHs	The study utilizes ethnographic methods to explore researcher access to undocumented Latino migrants’ drug recovery houses, focusing on issues like legality, public versus private spaces, and insider/outsider dynamics to understand how rapport can be built in such settings.	Ethnography
Persisting gaps in M-OUD coverage at post-discharge recovery houses necessitate our continued advocacy	Patel et al.	2020	Texas	Level 1	None. Commentary paper with no new empirical evidence.	The study illustrates that many post-discharge recovery houses refuse to allow patients to remain on medication treatment for opioid use disorder (M-OUD), significantly hindering effective OUD treatment, as demonstrated by a case where a patient's repeated substance use and poor outcomes were linked to the lack of M-OUD access in recovery houses.	Case Report
Measuring Architecture in Recovery Homes: Recovery Home Architecture Scale	Polcin et al.	2023	California, USA	Level 2	None: Creating a measure for the architecture of RHs.	The study developed and validated the Recovery Home Architecture Scale (RHAS) by conducting physical inspections and interviews with house managers using trained raters, followed by psychometric analyses to assess reliability and validity.	Cross-Sectional Study
A Clean and Sober Place to Live: Philosophy, Structure, and Purported Therapeutic Factors in Sober Living Houses	Polcin et al.	2008			None. Descriptive paper with no new empirical evidence.	This five-year longitudinal study recruited residents from sober living houses and conducted baseline and six-month follow-up interviews to assess substance use and psychiatric outcomes. This paper actually describes another study. It presents baseline characteristics but does not offer actual empirical evidence.	Prospective Cohort Study I disagree. This is a description of the benefits of RH and description of a study, though it only offers baseline characteristics.
Abstinence-contingent recovery housing and reinforcement-based treatment following opioid detoxification	Tuten et al.	2011	Baltimore, Maryland, USA	Not enough information	None: Effectiveness	This study utilized a randomized assignment to recovery housing alone, recovery housing with reinforcement-based treatment, or usual care, providing 12 weeks of paid housing contingent on drug abstinence and conducting assessments at 1, 3, and 6 months post-enrollment.	Randomized Controlled Trial

## Sheet: Demographic Information
	Abo, Salomon-Amend, Guerrero, et al., 2022	Alvarez, Adebanjo, Davison, et al., 2006***	Alvarez, Jason, Davis, et al., 2005	Ashworth, Thompson, Fletcher et al., 2022	Beasley & Jason, 2015	Beasley, Jason, Miller et al., 2013	Bell, Kang, Benner, et al., 2023*'	Belyaev-Glantsman, Jason, Ferrari, 2009**	Bishop, Jason, Ferrari et al., 1998	Bobak, Arjmand, O'Brien, et al., 2023	Bobak, Majer, Jason, 2022	Brereton, Alvarez, Jason, et al. (2014)**	Callahan, Hwang, Isler, et al., 2021	Chavira & Jason, 2022	Coleman, Leierer, Jones et al., 2018	Curtis, Jason, Olson, et al., 2005	Czarlinski, Aase, Jason, 2011	d'Arlach, Olson, Ferarri, et al., 2006	Davis, Berman, 2022	Davis, Dziekan, Horin et al., 2006	Doogan, Light, Stevens et al. 2019	Edwards, Mullet, Siller, 2023^	Edwards, Haynes, Palmer et al., 2018	Edwards & Siller, 2023	Edwards, Ullman, Siller, et al., 2021^	Edwards, Wheeler, Siller, et al., 2023	Edwards, Mullet, & Siller, 2021	Fairbanks, 2011	Ferrari, Aase, Mueller, et al., 2009	Ferrari, Curtin-Davis, Dvorchak, et al., 1997	Ferrari, Groh, Jason, 2009**	Ferrari, Stevens, Jason, 2010	Graham, Jason, Ferrari et al., 2009*+	Gregoire & Snively, 2001	Groh, Jason, Davis, et al., 2007	Groh, Jason, Ferrari, et al., 2009*	Guerrero, Jason, 2022	Guerrero, Wiedbusch, Abo, et., 2021	de Guzman, Korcha, Polcin, 2019	Hard, Best, Sondhi, et al., 2022	Harvey & Jason, 2011	Harvey, Mortensen, Aase, et al., 2013	Heslin, Hamilton, Singzon, et al., 2011	Heslin, Singzon, Aimiuwu, 2011	Heslin, Singzon, Farmer, et al., 2013	Hohman, 1999	Hohman & Gait, 2001	Hunter & Jason, 2022	Isler, Mineau, Hunter, Callahan, et al., 2017
Article Title	Life after incarceration: The impact of stability on formerly imprisoned Oxford House residents	Oxford House: Deaf affirmative support for substance abuse recovery	Latinos and Latinas in Oxford House: Perceptions of Barriers and Opportunities	Financial landscape of recovery housing in the United States	Engagement and disengagement in mutual-help addiction recovery housing: A test of Affective Events Theory	Person-environment interactions among residents of Oxford Houses	Predictors of health in substance use disorder recovery: Economic stability in residential aftercare environments	The Relationship of Gender and Ethnicity to Employment Among Adults Residing in Communal-living Recovery Homes	A survival analysis of communal-living, self-help, addiction recovery participants	A pilot program focusing on perceptions and acceptance of an intervention on medication-assisted treatments for recovery home residents	An Examination of Psychiatric Severity and Social Cohesion Outcomes within Oxford Houses	Reciprocal responsibility and social support among women in substance use recovery	Census characteristics of Illinois sober living homes: A geographic information systems study	Maybe this is the place for me: A qualitative study examining needs and length of stay in recovery house residents	Differences in Psychosocial Distress by Gender and Legnth of Residency in Criminal Justice System Involved Men and Women in sober living environment	Disordered Eating, Trauma, and Sense of Community: Examining Women in Substance Abuse Recovery Homes	Eating Disorders, Normative Eating Self‐Efficacy and Body Image Self‐Efficacy: Women in Recovery Homes	Children, women, and substance abuse: a look at recovery in a communal setting	Living in a Sober Living House: Conversations with Residents	Women leadership in Oxford House: examining their strengths and challenges	Quality of life as a predictor of social relationships in Oxford House	Resilience and challenges among women with histories of addiction and victimization newly admitted to a sober living home: A brief report	Sense of Community among Female Residents of a Trauma-Informed Sober Living Home	Resilience and challenges among women with histories of addiction and victimization newly admitted to a sober living home: A brief report	What relates to length of stay in a sober living home among women with histories of victimization and addiction? A longitudinal analysis	Outcomes associated with participation in a sober living home for women with histories of domestic and sexual violence victimization and substance use disorders.	Trauma informed practices of a sober living home for women with addiction and victimization histories	‘Bodies is what makes it work’: Statecraft and urban informality in the Philadelphia recovery house movement	Landlords of Self-Governed Recovery Homes: An Initial Exploration of Attitudes, Opinions, and Motivation to Serve Others	RECOVERING FROM ALCOHOLISM IN COMMUNAL-LIVING SETTINGS: Exploring the Characteristics of African American Men and Women	The neighborhood environments of mutual-help recovery houses: Comparisons by perceived socio-economic status	An exploratory analysis of changes in self-regulation and social support among men and women in recovery	Sense of community within Oxford House recovery housing: Impact of resident age and income	The relationship of social support and economic self-sufficiency to substance abuse outcomes in a long-term recovery program for women	Friends, Family, and Alcohol Abuse: An Examination of General and Alcohol-Specific Social Support	Oxford House and Alcoholics Anonymous- The Impact of Two Mutual-Help Models on Abstinence	Social Network Cohesion among Veterans Living in Recovery Homes	“It’s like a Brotherhood”: Thematic analysis of veterans’ identity processes in substance abuse recovery homes	"I have more support around me to be able to change": A qualitative exploration of probationers' and parolees' experiences living in sober living houses	The growth of recovery capital in clients of recovery residences in Florida, USA: a quantitative pilot study of changes in REC-CAP profle scores	Contrasting social climates of small peer-run versus a larger staff-run substance abuse recovery setting	Factors affecting the sustainability of self-run recovery homes in United States	Alternative Families in Recovery: Fictive Kin Relationships Among Residents of Sober Living Homes	From personal tragedy to personal challenge: responses to stigma among sober living home residents and operators	Therapy or threat? Inadvertent exposure to alcohol and illicit drug cues in the neighbourhoods of sober living homes	Treatment experiences of women in a recovery homes for latinas	Latinas in treatment	Correlates of employment among men in substance use recovery: The influence of discrimination and social support	Relationship Themes Present between Parents and Children in Recovery Homes
Reported completely	1	1				1		1	1		1			1		1		1												1			1			1	1										1		1
Reported partially			1		1		1					1			1		1		1	1	1	1	1	1	1	1	1					1		1	1			1	1	1	1		1	1	1	1		1
Did not report				1						1			1															1	1		1											1
Reported elsewhere
Sample	Residents (n = 131)	Residents (n = 20)	Residents (n =12)	RH Leadership (n = 803)	Residents (n = 296)	Residents (n = 641)	Residents (n = 494)	Residents (n = 897)	Residents (n = 129)	Residents (n = 552)	Residents (n=229)	Residents (n = 292)	Oxford Houses (n = 52)	Oxford Houses (n = 10)	Residents (n = 353)	Residents (n=60)	Residents (n=31)	Residents (n = 51)	Residents (n=21)	Residents (n = 40)	Residents(n=396)	Residents (n = 59)	Residents (N = 28)	Residents (n = 44)	Residents (n = 45)	Residents (n = 59)	Residents (n = 59)	NR	Oxford Houses (n=90)	Residents (n = 65)	Oxford Houses (n = 160)	Residents (n = 469)	Oxford Houses (n = 70)	Resident Graduates (n = 59)	Residents (n=897)	Participants discharged from inpatient (n = 150)	Participants (n=85)	Particpants (n=20)	Residents (n = 28); Clinical Staff (n = 3)	Residents (n=823)	Residents of OHs (n = 70) and TCs (n = 62)	Oxford Houses (n = 214)	Residents (n=54)	Residents (n=68)	Residents (n = 68)	Residents (n = 15)	Culturally-Specific House Residents (n = 134); Non-Culturally Specific (n = 57)	Residents (n = 164)	Children (n=12) Parents (n=12)
Age (M, SD)	38.72 (9.85)	NR	NR	Reported in Unavailable Supplement	NR	38.44 (9.08)	37.7 (NR)	38.4 (NR)	33.5 (9.3)	NR	38(10.8)	36.5 (8.5)	N/A	35.5(12.61)	NR	36.1(8.5)	41.2(9.5)	35.1 (NR)	36(NR)	NR	38.4(NR)	41.6 (12.0)	43.64 (9.44)	40.3 (12.53)	40.13 (12.5)	41.6 (12.0)	41.6(12.0)	NR	NR	34.2 ( 8.21)	N/A	39.0 (9.4)	38.0 (5.17)	33.0 (NR)	38.4(NR)	37.1 (8.1)	37.37(10.57)	NR	Residents: 39.3 (11.7); Clinical Staff: NR	36.81(11.0)	NR	N/A	39.0(NR)	41(NR)	41.0 (NR)	33.2 (NR)	C.S.: 31.3 (7.33); N.C.S.: 33.0 (8.86)	42.09 (11.06)	C 13.42(4.94) P 36.83 (7.92)
Gender (%, n)
Male	64.1 (NR)	100.0 (20)	NR (9)	" "	59.0 (NR)	67.6 (433)	53.9 (NR)	604 (NR)	100.0 (129)	NR	55(126)	-	N/A	60(6)	63.7 (225)	-	-	-	100.0(21)	-	54.3(NR)	-	-	-	-	-		NR	NR	33.0 (NR)	N/A	NR (317)	Male Houses: 66.0 (NR)	-	67.3(604)	NR	100.0(85)	NR(19)	Residents: NR (22); Clinical Staff: NR (1)	87.2(NR)	OH: 57.1 (40); TC: 61.3 (38)	N/A	50.9(NR)	60.0(NR)	60.0 (NR)	-	-	100.0 (164)	Children: (NR) 4 Parents: (NR) 1
Female	47.0 (NR)	-	NR (3)	" "	NR	32.1 (206)	NR	293 (NR)	-	NR	0.4(1)	100.0 (292)	N/A	40(40)	36.3 (128)	100.0(60)	100.0(31)	100.0 (51)	-	100.0 (40)	NR	100.0 (59)	100.0 (28)	100.0 (44)	100.0 (45)	100.0 (59)	100(59)	NR	NR	32 (NR)	N/A	NR (152)	Female Houses: 34.0 (NR)	100.0 (59)	32.7(293)	62.0 (NR)	-	NR(1)	Residents: NR (6); Clinical Staff: NR (2)	NR	OH: 42.9 (30); TC: 38.7 (24)	N/A	49.1(NR)	40.0(NR)	NR	100.0 (15)	C.S.: 100.0 (143); N.S.: 100.0 (57)	-	Children: (NR) 8 Parents: (NR) 11
Non-Binary	-	-	-	" "	NR	-	NR	-	-	NR	-	-	N/A		-	-	-	-	-	-	NR	-	-	-	-	-		NR	NR	-	N/A	-	-	-	-	NR	-	-	-	NR	-	N/A	-	-	NR	-	-	-	-
Race/Ethnicity (%, n)																			-										NR
Caucasian/White	82.4 (NR)	NR (12)	-	" "	75.0 (NR)	58.2 (373)	77.4 (NR)	58.4 (NR)	66.4 (NR)	NR	82.1(NR)	57.7 (NR)	N/A	80(8)	66.7 (238)	51.7(NR)	NR	47.1 (NR)	100.0(NR)	NR	81.6(NR)	NR	85.7 (NR)	90.1 (40)	91.1 (41)	79.7 (47)	79.7(47)	NR	NR	-	N/A	59.3 (NR)	NR	74.0 (NR)	58.4(NR)	11.3 (NR)	81.2(NR)	NR	Residents: 39.3 (NR); Clinical Staff: NR	NR	OH: 32.9 (23); TC: 33.9 (21)	N/A	32.1(NR)	35.0(NR)	35.0 (NR)	-	-	81.7 (134)	70.8 (NR)
African American/Black	8.4 (NR)	NR (6)	-	" "	17.0 (NR)	34.3 (220)	-	34.0 (NR)	30.7 (NR)	NR	9.2(NR)	34.5 (NR)	N/A		103 (28.9)	3.3(NR)	NR	47.1 (NR)	-	NR	8.7(NR)	NR	NR	NR	NR	NR		NR	NR	100.0 (65)	N/A	32.2 (NR)	NR	18.0 (NR)	34.0(NR)	77.3 (NR)	7(NR)	NR	Residents: 39.3 (NR); Clinical Staff: NR	NR	OH: 64.3 (45); TC: 54.8 (34)	N/A	35.9(NR)	34.0(NR)	34.0 (NR)	-	-	11.0 (18)	8.3(NR)
Asian/Asian American	-	-	-	" "	1.0 (NR)	-	-	-	NR	NR	1.3(NR)	NR	N/A		2.0 (7)	-	NR	-	-	NR	-	NR	NR	NR	NR	NR		NR	NR	-	N/A	NR	NR	-	NR	NR	7(NR)	NR	-	NR	-	N/A	NR	2.0(NR)	2.0 (NR)	-	-	NR	-
Native American/Alaskan Native	2.2 (NR)	-	-	" "	-	-	-	-	NR	NR	0.4(NR)	NR	N/A		0.6 (2)	NR(1)	NR	1.2 (NR)	-	NR	-	NR	NR	NR	NR	NR		NR	NR	-	N/A	NR	NR	-	NR	NR	-	NR	-	NR	TC: 4.8 (3)	N/A	NR	6.0(NR)	6.0 (NR)	-	-	NR	-
Pacific Islander	0.4 (NR)	-	-	" "	1.0 (NR)	-	-	-	NR	NR	0.4(NR)	NR	N/A		0.8 (3)	-	NR	-	-	NR	-	NR	NR	NR	NR	NR		NR	NR	-	N/A	NR	NR	-	NR	NR	-	NR	-	NR		N/A	NR	NR	-	-	-	NR	-
Hispanic/Latinx	7.0 (NR)	NR (2)	NR(11)	" "	-	3.3 (21)	-	3.5 (NR)	NR	NR	6.5(NR)	NR	N/A	20(2)	0.8 (3)	3.3(NR)	NR	4.6 (NR)	-	NR	7.6(NR)	NR	NR	NR	NR	NR		NR	NR	-	N/A	NR	NR	6.0 (NR)	3.5(NR)	8.0 (NR)	6(NR)	NR	Residents: 17.9 (NR); Clinical Staff: NR	NR	OH: 1.4 (1); TC: 1.6 (1)	N/A	NR	19.0(NR)	19.0 (NR)	100.0 (15)	C.S: 100.0 (134); N.S.: 100.0 (57)	NR	-
Mixed Race	-	-	NR (1)	" "	-	-	-	-	NR	NR	-	NR	N/A		-	-	NR	-	-	NR	-	NR	NR	NR	NR	NR		NR	NR	-	N/A	NR	NR	-	NR	NR	-	NR	-	NR	-	N/A	NR	2.0NR)	2.0 (NR)	-	-	NR	-
Did Not Indicate	-	-	-	" "	-	-	-	-	NR	NR	-	NR	N/A		-	-	NR	-	-	NR	-	NR	NR	NR	NR	NR		NR	NR	-	N/A	NR	NR	-	NR	NR	-	NR	-	NR	OH: 1.4 (1); TC: 4.8 (3)	N/A	NR	NR	-	-	-	NR	-
Other	-	-	-	" "	-	NR	22.6 (NR)	4.0 (NR)	NR	NR	-	NR	N/A		0.8 (3)	-	NR	-	-	NR	2.2(NR)	NR	NR	NR	NR	NR		NR	NR	-	N/A	NR	NR	-	4(NR)	3.3 (NR)	-	NR	-	NR	-	N/A	NR	2.09 (NR)	-	-	-	NR	20.8(NR)
																			-
* Original sample from Jason, Olson et al., 2006 (50% assigned to Oxford House)
**Subsample from Jason, Davis, Ferrari et al. 2007
***Demographics reported by wave or subsample
*^= Original sample from Polcin, Korcha, Bond, et al., 2010
*' = Original sample/subsample from Jason, Guerrero, Salomon-Amend et al., 2021
*+= Original sample from Jason, Ferrari, Dvorchak, et al. (1997)
^ = Original sample from Edwards, Siller, Murphy, et al., 2022
[truncated: 63 more columns]

## Sheet: Study Search Criteria
Web of Science Search
1. ALL=("group homes" or "halfway houses")
2. ALL=("recovery residen*" or “sober hou*” or “recovery home*” or "sober living*" or "therapeutic communit*" or "recovery hous*" or "oxford house*")
3. TS=("recovery" NEAR/1 ("residen*" OR "hous*" OR "facilit*" OR "program*"))
4. #1 OR #2 OR #3
5. TS=("Substance Use Disorder" OR "Alcohol Use Disorder" OR "Cannabis Use Disorder" OR "Drug Abuse" OR "Drug Dependency" OR "Inhalant Abuse" OR "Opioid Use Disorder"
6. ALL = ("drug abuse*" or "substance abuse*" or "drug addiction*" or "substance addiction*" or "chemical dependence*" or "drug dependence*" or "substance dependence*" or "drug use*" or "substance related*" or "substance use*" or "drug habituation*" or "prescription drug abuse*")
7. TS = ((drug* or substance*) NEAR/1 (abuse* or addiction* or dependence* or use* or habituation*))
8. #5 OR #6 OR #7
9. #8 AND #4
Soc Abstracts Search
1. noft("group hom*" OR "halfway hous*" OR "therapeutic commun*")
2. noft("group home*" OR "halfway house*" OR "therapeutic communit*" OR "recovery residen*" OR "sober hou*" OR "recovery home*" OR "sober living*" OR "recovery hous*" OR "oxford house*")
3. noft(("group*" OR "halfway*" OR "half-way*" OR "oxford*" OR "therapeutic*") NEAR ("home*" OR "house*" OR "communit*" OR "residence*"))
4. noft(("sober*" OR "recovery*") NEAR ("house*" OR "home*" OR "living*" OR "residence*" OR "facilit*" OR "program*"))
5. noft([S1]) OR noft([S2]) OR noft([S3]) OR noft([S4])
6. MAINSUBJECT.EXACT.EXPLODE("Substance use disorder")
7. noft(("drug*" OR "substance*" OR "chemical*") NEAR/1 ("use*" OR "abuse*" OR "dependence*" OR "addiction*" OR "habituation*"))
8. noft("drug abuse*" OR "substance abuse*" OR "drug addiction*" OR "substance addiction*" OR "chemical dependence*" OR "drug dependence*" OR "substance dependence*" OR "drug use*" OR "substance related*" OR "substance use*" OR "drug habituation*" OR "prescription drug" abuse*"")
9. noft([S6]) OR noft([S7]) OR noft([S8])
10. noft([S5]) AND noft([S9])
PyschINFO Search
1. "group homes" or "halfway houses"
2. "recovery residen*" or “sober hou*” or “recovery home*” or "sober living*" or "therapeutic communit*" or "recovery hous*" or "oxford house*"
3. recovery W1 (residen* OR hous* OR facilit* OR program*)
4. S1 OR S2 OR S3
5. DE "Substance Use Disorder" OR DE "Alcohol Use Disorder" OR DE "Cannabis Use Disorder" OR DE "Drug Abuse" OR DE "Drug Dependency" OR DE "Inhalant Abuse" OR DE "Opioid Use Disorder"
6. "drug abuse*" or "substance abuse*" or "drug addiction*" or "substance addiction*" or "chemical dependence*" or "drug dependence*" or "substance dependence*" or "drug use*" or "substance related*" or "substance use*" or "drug habituation*" or "prescription drug abuse*"
7. (drug* or substance*) W1 (abuse* or addiction* or dependence* or use* or habituation*)
8. S5 OR S6 OR S7
9. (S5 OR S6 OR S7) AND (S4 AND S8)
	Notes
	· Differing from OVID Medline, PsychINFO does not have an “explode” within the search itself. Rather, APA Thesaurus was used which generated “explosion” terms
	· W1 is used rather than the “adj” function in Medline.
Ovid Search
1. group homes/ or halfway houses/
2. ("recovery residen*" or “sober hou*” or “recovery home*” or "sober living*" or "therapeutic communit*" or "recovery hous*" or "oxford house*").ab,kf,kw,ti.
3. (recovery adj (residen* or hous* or facilit* or program*)).ab,kf,kw,ti.
4. 1 or 2 or 3
5. exp Substance-Related Disorders/
6. ("drug abuse*" or "substance abuse*" or "drug addiction*" or "substance addiction*" or "chemical dependence*" or "drug dependence*" or "substance dependence*" or "drug use*" or "substance related*" or "substance use*" or "drug habituation*" or "prescription drug abuse*").ab,kf,kw,ti.
7. ((drug* or substance*) adj (abuse* or addiction* or dependence* or use* or habituation*)).ab,kf,kw,ti.
8. 5 or 6 or 7
9. 4 and 8
